# Supplementary material for: High genetic diversity and distinct ancient lineage of Asiatic black bears revealed by non-invasive surveys in the Annapurna Conservation Area, Nepal
Source: PLoS One. 2018 Dec 5;13(12):e0207662. doi: 10.1371/journal.pone.0207662 (PMC6281213; doi:10.1371/journal.pone.0207662)
Supplement: S4 Table — (XLSX) [file pone.0207662.s005.xlsx]

## Sheet: Table S4
S4 Table. Overview of the sequence/haplotypes used for the phylogenetic analysis.
Species/subspecies	Haplotypes name	Abbreviation	Source site	Country/place	NCBI Accession no	Sample types	Mitochondrial region	Reference	Total bp
U. t. laniger	U_t_laniger_Monastery_Nepal_MG066704	Ut_lan_MON	Monastery	Nepal/Mustang	MG066704	Old Skin	mitogenome	Lan et al. 2017	16395
U. t. laniger	U_t_laniger_Zoo_Pakistan_ MG131881	Ut_lan_PAK	Zoo	Pakistan/Lahore	MG131881	Hair	CR	Lan et al. 2017	180
U. t. japonicus	U_t_japonicus_Zoo_Japan_AB863014	Ut_japon	Zoo	Japan/Hirosima	AB863014	Blood	mitogenome	Wu et al. 2015	16748
U. t. japonicus		japo_UtCR01	Natural habitat	Japan/Honsu Southern	AB101520	Tissue	tRNA-CR	Ishibashi and Saitoh 2004	706
		japo_UtCR02			AB101521				705
		japo_UtCR03			AB101522				704
		japo_UtCR04			AB101523				703
		japo_UtCR05			AB101524				702
		japo_UtCR06			AB101525				705
		japo_UtCR07			AB101526				704
		japo_UtCR08			AB101527				705
		japo_UtCR09			AB101528				704
		japo_UtCR10			AB101529				703
		japo_UtCR11			AB101530				704
		japo_UtCR12			AB101531				703
		japo_UtCR13			AB101532				704
		japo_UtCR14			AB101533				703
		japo_UtCR15			AB101534				704
		japo_UtCR16			AB101535				704
		japo_UtCR17			AB101536				703
		japo_UtCR18			AB101537				703
		japo_UtCR19			AB101538				702
		japo_UtCR20			AB101539				703
U. t. japonicus		japo_UtCRE46	Natural habitat	Japan/Honsu Northern	AB859728	Tissue	tRNA-CR	Uno et al. 2015	705
U. t. japonicus		japo_UtCRE01	Natural habitat	Japan/All	AB441772	All (muscle/liver/blood/hair/Oral /mucous/ feces/ tooth/mandibular bone/hair trap)	tRNA-CR	Onishi et al. 2009	706
		japo_UtCRE02			AB441773				706
		japo_UtCRE03			AB441774				706
		japo_UtCRE04			AB441775				706
		japo_UtCRE05			AB441776				706
		japo_UtCRE06			AB441777				706
		japo_UtCRE07			AB441778				706
		japo_UtCRE08			AB441779				706
		japo_UtCRE09			AB441780				706
		japo_UtCRE10			AB441781				706
		japo_UtCRE11			AB441782				706
		japo_UtCRE12			AB441783				706
		japo_UtCRE13			AB441784				706
		japo_UtCRE14			AB441785				706
		japo_UtCRE15			AB441786				706
		japo_UtCRE16			AB441787				706
		japo_UtCRE17			AB441788				706
		japo_UtCRE18			AB441789				706
		japo_UtCRE19			AB441790				706
		japo_UtCRE20			AB441791				706
		japo_UtCRE21			AB441792				706
		japo_UtCRE22			AB441793				706
		japo_UtCRE23			AB441794				706
		japo_UtCRE24			AB441795				706
		japo_UtCRE25			AB441796				706
		japo_UtCRE26			AB441797				706
		japo_UtCRE27			AB441798				706
		japo_UtCRE28			AB441799				706
		japo_UtCRE29			AB441800				706
		japo_UtCRE30			AB441801				706
		japo_UtCRE31			AB441802				706
		japo_UtCRE32			AB441803				706
		japo_UtCRE33			AB441804				706
		japo_UtCRE34			AB441805				706
		japo_UtCRE35			AB441806				706
		japo_UtCRE36			AB441807				706
		japo_UtCRE37			AB441808				706
		japo_UtCRE38			AB441809				706
		japo_UtCRS01			AB441810				706
		japo_UtCRS02			AB441811				706
		japo_UtCRS03			AB441812				706
		japo_UtCRS04			AB441813				706
		japo_UtCRW01			AB441814				706
U. t. japonicus		J1c	Natural habitat	Japan/All	AB360915	All	Left Domain-CR	Yasukochi et al. 2009	240
		J2c			AB360916				240
		J3b			AB360917				239
		J3c			AB360918				240
		J4c			AB360919				240
		J5bN			AB360920				238
		J5a			AB360921				238
		J5b			AB360922				239
		J6b			AB360923				239
		J7b			AB360924				239
		J7c			AB360925				240
		J8d			AB360926				241
		J9b			AB360927				239
		J10b			AB360928				239
		J10c			AB360929				240
		J10d			AB360930				241
		J10e			AB360931				242
		J11b			AB360932				239
		J11c			AB360933				240
		J11d			AB360934				241
		J12c			AB360935				240
		J13c			AB360936				240
		J14c			AB360937				240
		J14d			AB360938				241
		J15b			AB360939				239
		J16a			AB360940				238
		J16c			AB360941				240
		J17c			AB360942				240
		J18c			AB360943				240
		J19c			AB360944				240
		J19d			AB360945				241
		J20c			AB360946				240
		J21b			AB360947				239
		J21c			AB360948				240
		J22b			AB360949				239
		J23a			AB360950				238
		J23b			AB360951				239
U. t. ussuricus		R1c		Russia	AB360952				240
		R2b			AB360953				239
		R2c			AB360954				240
		R3c_K1c		Russia/Korea	AB360955				240
U. thibetanus (hybrid)		C1c		China	AB360956				240
U. t. ussuricus	U_t_ussuricus_Zoo_NK_EF667005	Ut_us_NK	Zoo	NK/Pyongyang	EF667005	Hair/tissues	mitogenome	Hwang et al. 2008	16701
U. t. ussuricus		Pyong1	Zoo	NK/Pyongyang	EU573177	Hair/tissue	CR	Hwang et al. 2008	1286
		Pyong2			EU573178				1306
		Pyong3			EU573179				1282
		Pyong4			EU573180				1316
		Pyong5			EU573181				1304
		Pyong6			EU573182				1276
U. t. ussuricus	U_t_ussuricus_GenBank_SK_NC011117	Ut_us_SK	Genbank	South Korea	NC_011117/EF681884	Blood	mitogenome	Choi et al. 2010	16824
U. t. ussuricus		Rus1	Translocated	Russia Primorsky Krai	EU264506	Blood/hair	CR	Kim et al. 2011	1344
		Rus2			EU264507				1355
		Rus3			EU264508				1355
		Rus4			EU264509				1355
		Rus5			/EU264510				1355
		Rus6			EU264521				1324
		Rus7			EU264523				1315
		Rus8			EU264524				1325
		Rus9			EU264525				1325
		Rus10			EU264526				1355
		Rus11			EU264527				1325
		Rus12			HM135178				1325
		NK1		North Korea	HM135179	Blood			998
		NK2			EU264503				1325
		NK3			EU264504				1325
		NK4			EU264505				1325
		NK5			EU264512				1325
		NK6			EU264513				1335
		NK7			EU264514				1325
		NK8			EU264515				1325
		NK9			EU264516				1345
		NK10			EU264517				1355
		NK11			EU264518				1335
		NK12			EU264519				1335
U. thibetanus		SEA22	Rescue center	Vietnam	HM135180	Blood	CR	Kim et al. 2011	615
		SEA28			HM135181				615
		SEA60			HM135182				615
		SEA69			HM135183				615
		SEA56			HM135184				615
		SEA6			HM135185				615
		SEA49			HM135186				615
		SEA48			HM135187				615
		SEA29			HM135188				615
		SEA25			HM135189				615
		SEA70			HM135190				615
		SEA59			HM135191				615
		SEA66			HM135192				615
		SEA14			HM135193				615
U. t. formosanus	U_t_formosanus_Taiwan_NC009331	Ut_formo	UK	Taiwan	NC_009331/EF076773	UK	mitogenome	Tsai et al. 2009	17044
U. thibetanus		Tai_B2	Zoo/National Park	Taiwan/Taipeo/Yushan	AF319154	UK	CR	Chu et al. 2000 (Chinese)	531
		Tai_B3			AF319155				532
		Tai_B4			AF319156				532
		Tai_B5			AF319157				532
		Tai_B7			AF319158				532
		Tai_B8			AF319159				531
		Tai_B9			AF319160				531
		Tai_B10			AF319161				532
		Tai_B11			AF319162				532
		Tai_B12			AF319163				532
		Tai_B13			AF319164				531
U. t. mupinensis	U_t_mupinensis_Sichuan_China_NC008753	Ut_mupin	Company	China/Sichuan	NC_008753/DQ402478/DQ349065	muscle	mitogenome	Hou et al. 2006	16868
U. t. thibetanus	U_t_thibetanus_China_NC011118	Ut_thibe	UK	UK	NC_011118	UK	mitogenome	Chou et al. (unpublished)	17034
U. thibetanus	U_thibetanus_Yunnan_China_NC009971	U_thibe_YU	Frozen	China/Yunnan	NC_009971/EF196661	Blood/frozen tissue	mitogenome	Yu et al. 2007	16795
U. thibetanus	U_thibetansu_Unknown_FM177759	U_thibe_UK	Lab	USA/Maryland	FM177759	DNA	mitogenome	Krause et al. 2008	16893
U. thibetanus	U_t_laniger_India_MF041989	Ut_lan_IND	UK	India	MF041989	UK	Cytochrome b	Unpublished	435
U. t. laniger	U_t_laniger_Zoo_Pakistan_MG131869	Ut_lan_PAK	Zoo	Pakistan/Lahore	MG131869	Hair	Cytochrome b & tRNA	Lan et al. 2017	191
U. t. mupinensis	U_t_mupinensis_AY522429	Ut_mupin_AY	UK	UK	AY522429	UK	Cytochrome b	Unpublished	1140
U. t. ussuricus	U_t_ussuricus_AY522430	Ut_us_AY	UK	UK	AY522430	UK	Cytochrome b	unpublished	1140
U. t. ussuricus	U_t_ussuricus_CbK1_AB360957	Ut_us_K1	Not specify	Korea	AB360957	All	Cytochrome b	Yasukochi et al. 2009	1140
U. t. ussuricus	U_t_ussuricus_Rangrim33_NK_EU573171	Ut_us_NK33	Zoo	NK/Pyongyang	EU573171	Hair/tissue	Cytochrome b	Hwang et al. 2008	1140
	U_t_ussuricus_Songwon43_NK_EU573172	Ut_us_N43			EU573172				1140
	U_t_ussuricus_Songwon9_NK_EU573173	Ut_us_NK9			EU573173				1140
	U_t_ussuricus_Jangkang21_NK_EU573174	Ut_us_NK21			EU573174				1140
	U_t_ussuricus_Jangkang24_NK_EU573175	Ut_us_NK24			EU573175				1140
	U_t_ussuricus_Duksung16_NK_EU573176	Ut_us_NK16			EU573176				1140
U. t. japonicus	U_t_japonicus_cbJ1_AB360959	Ut_japo_cbJ1	Natural habitat	Japan/All	AB360959	All	Cytochrome b	Yasukochi et al. 2009	1140
	U_t_japonicus_cbJ2_AB360960	Ut_japo_cbJ2			AB360960				1140
	U_t_japonicus_cbJ3_AB360961	Ut_japo_cbJ3			AB360961				1140
	U_t_japonicus_cbJ4_AB360962	Ut_japo_cbJ4			AB360962				1140
	U_t_japonicus_cbJ5_AB360963	Ut_japo_cbJ5			AB360963				1140
	U_t_japonicus_cbJ6_AB360964	Ut_japo_cbJ6			AB360964				1140
U. thibetanus	U_thibetanus_U23558	U_thibe_U	Personal	USA	U23558	Purified mtDNAs	Cytochrome b	Talbots and shields 1996	1140
U. thibetnaus	U_thibetanus_mixed_cbC1_AB360958	U_thibe_mcbC1	Not specify	China	AB360958	All	Cytochrome b	Yasukochi et al. 2009	1140
U. americanus	Ursus_americanus_NC003426	U_ameri	UK	USA	NC003426/AF303109	UK	mitogenome	Delisle and Strobeck 2002	16841
