# Supplementary material for: High genetic diversity and distinct ancient lineage of Asiatic black bears revealed by non-invasive surveys in the Annapurna Conservation Area, Nepal
Source: PLoS One. 2018 Dec 5;13(12):e0207662. doi: 10.1371/journal.pone.0207662 (PMC6281213; doi:10.1371/journal.pone.0207662)
Supplement: S5 Table — (XLSX) [file pone.0207662.s006.xlsx]

## Sheet: 60 Individuals
S5 Table. Database of 60 Himalayan black bears for 8 microsatellites in 5 management units of Annapurna Conservation Area, Nepal.
S.N.	Management Unit	Individual ID	Sample type	Latitude	Longitude	Elevation (m)	Collection Date	Location	MU23a	MU23b	G10Ba	G10Bb	MU50a	MU50b	G10Ca	G10Cb	MU05a	MU05b	MU61a	Mu61b	UamB5a	UamB5b	UamD2a	UamD2b	Sex	Recapture sample	Haplotype Name
1	Ghandruk	GHA-01	Feces	28.3692	83.7983	2219	2016-10-24	Forest	110	112	156	156	218	220	108	112	136	140	213	215	144	156	206	210	F	1	NEP-A2
2	Ghandruk	GHA-02	Hair	28.4279	83.8221	1875.4	2016-08-14	Broken branch	118	124	154	156	222	224	102	116	136	140	209	213	152	156	210	210	M	1	NEP-A1
3	Ghandruk	GHA-03	Feces	28.3949	83.766	2696	2015-12-12	Forest	110	110	156	156	212	224	108	114	142	146	213	215	152	156	206	210	F	2	NEP-A1
4	Ghandruk	GHA-04	Feces	28.4451	83.6823	2031.62	2016-08-15	Agricultural land	118	128	158	160	218	224	102	112	140	142	209	213	156	160	206	210	F	1	NEP-A1
5	Ghandruk	GHA-05	Feces	28.4451	83.6823	2031.62	2016-08-24	Agricultural land	118	124	154	160	212	218	102	118	140	142	213	213	156	156	206	210	M	1	NEP-A2
6	Ghandruk	GHA-06	Feces	28.4968	83.6788	2493.05	2016-10-26	Forest	112	120	156	166	218	222	112	114	136	140	213	215	156	156	206	206	F	2	NEP-A1
7	Ghandruk	GHA-07	Feces	28.4968	83.6788	2493.05	2016-10-26	Forest	110	118	156	156	212	220	108	116	142	146	201	219	156	160	206	210	F	1	NEP-A1
8	Ghandruk	GHA-08	Feces	28.4968	83.6788	2493.05	2016-10-26	Forest	114	118	156	166	220	224	106	116	136	142	213	219	156	164	210	210	F	1	NEP-A1
9	Ghandruk	GHA-09	Feces	28.4969	83.6795	2474.78	2016-10-26	Forest	114	122	158	166	218	220	108	116	136	146	201	219	156	164	206	210	F	1	NEP-A1
10	Ghandruk	GHA-10	Feces	28.4969	83.6795	2474.78	2016-10-26	Forest	114	122	158	166	218	220	108	116	142	144	209	219	160	164	206	210	M	1	NEP-A1
11	Jomsom	JOM-01	Feces	28.6507	83.6367	2596.61	2016-09-16	Agricultural land	110	114	160	160	212	228	102	112	140	144	209	213	156	156	206	206	M	1	NEP-A1
12	Jomsom	JOM-02	Hair/Feces	28.6509	83.6375	2603.84	2016-08-19	Barbed wire fence	121	122	156	160	222	222	102	102	140	142	209	217	156	160	206	218	F	7	NEP-A1
13	Jomsom	JOM-03	Feces	28.6505	83.635	2604.16	2016-09-29	Agricultural land	114	130	160	160	216	218	106	118	140	144	213	215	156	156	206	214	M	2	NEP-A1
14	Jomsom	JOM-04	Feces	28.7179	83.6789	2809.32	2016-08-23	Agricultural land	114	114	156	160	220	220	102	118	136	140	209	221	152	156	206	222	M	1	NEP-A1
15	Jomsom	JOM-05	Feces	28.6356	83.6325	2472.56	2016-09-01	Agricultural land	122	122	156	156	218	222	102	106	140	144	213	217	152	160	206	218	M	1	NEP-A1
16	Jomsom	JOM-06	Feces	28.6904	83.6316	2583	2016-10-14	Agricultural land	114	122	156	160	212	222	106	112	140	144	213	217	152	156	206	206	F	1	NEP-A1
17	Jomsom	JOM-07	Feces	28.6187	83.6586	2494	2015-11-23	Forest	114	120	160	160	220	222	106	112	140	144	209	213	156	160	210	210	M	1	NEP-A1
18	Jomsom	JOM-08	Feces	28.6904	83.6316	2583	2016-10-19	Agricultural land	110	122	156	160	218	222	102	106	140	144	209	217	152	156	206	218	F	3	NEP-A1
19	Jomsom	JOM-09	Feces	28.7179	83.6789	2809.32	2016-09-05	Agricultural land	114	122	156	160	212	220	106	118	136	140	213	213	144	156	210	210	M	2	NEP-A2
20	Jomsom	JOM-10	Feces	28.7179	83.6789	2809.32	2016-09-11	Agricultural land	122	122	156	156	218	218	102	114	140	144	209	217	156	156	206	218	F	3	NEP-A1
21	Lwang	LWA-01	Feces	28.4093	83.8991	2091.94	2016-11-28	Forest	110	122	156	166	220	220	112	114	136	140	201	213	156	156	210	210	F	1	NEP-A2
22	Lwang	LWA-02	Feces	28.4093	83.8991	2091.94	2016-11-28	Forest	114	122	156	158	210	220	106	114	138	140	201	209	156	156	210	214	F	2	NEP-A2
23	Lwang	LWA-03	Feces	28.409	83.882	2241.42	2016-11-26	Forest	114	122	154	158	220	226	106	114	136	140	209	217	144	156	206	210	F	1	NEP-A2
24	Lwang	LWA-04	Feces	28.409	83.882	2241.42	2016-11-26	Forest	110	122	160	166	210	220	102	114	140	144	217	219	152	156	210	218	M	1	NEP-A2
25	Lwang	LWA-05	Feces	28.4157	83.8847	2209.22	2016-11-26	Forest	110	114	154	156	212	222	102	108	140	148	215	219	144	152	210	214	M	1	NEP-A3
26	Lwang	LWA-06	Feces	28.4157	83.8847	2209.22	2016-11-26	Forest	122	124	158	160	212	218	112	118	140	140	209	215	156	156	206	210	M	1	NEP-A1
27	Lwang	LWA-07	Feces	28.4157	83.8847	2209.22	2016-11-26	Forest	112	122	154	156	216	222	106	114	140	144	215	217	156	156	210	214	M	1	NEP-A3
28	Lwang	LWA-08	Feces	28.4163	83.8811	2329.14	2016-11-26	Forest	110	122	156	158	220	222	108	118	136	144	209	215	156	160	210	218	M	2	NEP-A3
29	Lwang	LWA-09	Feces	28.4163	83.8811	2329.14	2016-11-26	Forest	114	122	156	158	220	224	112	118	140	144	209	209	144	152	206	210	M	1	NEP-A3
30	Lwang	LWA-10	Feces	28.3975	83.8846	1851.37	2016-09-27	Agricultural land	110	114	156	156	212	220	102	102	138	146	215	217	156	156	210	210	M	2	NEP-A3
31	Lwang	LWA-11	Feces	28.3751	83.9538	1914.58	2016-10-19	Forest	122	124	158	166	220	220	102	118	140	148	209	219	156	156	206	210	M	1	NEP-A2
32	Lwang	LWA-12	Feces	28.3751	83.9538	1914.58	2016-10-19	Forest	110	110	156	158	222	226	112	114	136	146	217	219	156	160	210	210	F	3	NEP-A2
33	Lwang	LWA-13	Feces	28.3778	83.9527	2259.69	2016-10-20	Forest	110	110	156	156	220	222	102	112	138	146	215	219	152	156	210	210	F	2	NEP-A2
34	Lwang	LWA-14	Feces	28.3781	83.955	2396.67	2016-10-19	Forest	110	114	160	160	212	224	102	112	140	144	213	215	152	156	206	210	F	1	NEP-A2
35	Lwang	LWA-15	Feces	28.3911	83.9952	2312.32	2016-10-17	Forest	114	122	156	156	212	220	118	118	136	140	209	209	156	156	206	210	F	1	NEP-A2
36	Lwang	LWA-16	Feces	28.3974	83.996	2021	2015-12-09	Forest	122	124	154	156	212	218	108	118	136	140	209	215	156	156	210	222	M	1	NEP-A1
37	Lwang	LWA-17	Feces	28.3974	83.996	2021	2015-12-09	Forest	114	122	156	156	212	212	114	118	136	138	215	219	144	156	218	222	F	1	NEP-A2
38	Lwang	LWA-18	Feces	28.3974	83.996	2021	2015-12-09	Forest	114	124	156	160	212	218	108	118	136	138	209	219	152	156	210	222	M	1	NEP-A2
39	Lwang	LWA-19	Feces	28.397	83.997	2020	2015-12-09	Forest	110	114	158	166	220	222	108	114	136	140	201	209	152	156	206	226	M	1	NEP-A2
40	Lwang	LWA-20	Feces	28.3975	83.9984	2030	2015-12-09	Forest	112	122	156	158	216	222	106	118	140	140	215	217	152	156	210	222	M	2	NEP-A3
41	Manang	MAN-01	Feces	28.5454	84.3818	2320.73	2016-08-30	Agricultural land	114	114	158	158	212	220	118	122	140	144	207	213	152	152	206	206	F	2	NEP-A3
42	Manang	MAN-02	Feces	28.5401	84.3378	2184.46	2016-08-30	Agricultural land	114	114	156	156	214	220	102	106	136	136	219	219	156	160	206	222	M	1	NEP-A3
43	Sikles	SIK-01	Feces	28.3826	84.1368	2576.44	2016-11-21	Forest	110	114	158	160	210	222	102	108	138	142	209	209	144	144	206	206	M	1	NEP-A3
44	Sikles	SIK-02	Feces	28.3828	84.1357	2562.02	2016-11-21	Forest	110	110	156	156	212	220	102	106	144	146	215	219	152	156	210	210	M	4	NEP-A2
45	Sikles	SIK-03	Feces	28.3846	84.1384	2635.08	2016-11-21	Forest	110	114	158	166	220	220	108	112	136	140	201	213	152	156	206	206	M	1	NEP-A1
46	Sikles	SIK-04	Feces	28.3866	84.1401	2664.64	2016-11-21	Forest	110	122	156	156	218	220	114	118	144	150	209	217	156	160	218	226	M	1	NEP-A3
47	Sikles	SIK-05	Feces	28.3853	84.1387	2626.67	2016-11-21	Forest	112	114	156	158	218	220	114	118	136	140	215	219	144	156	206	218	M	1	NEP-A2
48	Sikles	SIK-06	Feces	28.3854	84.1249	2145.29	2016-11-22	Forest	110	112	156	156	216	224	102	112	146	148	209	219	152	156	210	214	F	3	NEP-A2
49	Sikles	SIK-07	Feces	28.3813	84.122	2110.44	2016-11-22	Forest	110	112	156	160	220	222	108	118	136	140	213	217	144	160	206	214	F	2	NEP-A3
50	Sikles	SIK-08	Feces	28.3928	84.1127	2172.21	2016-11-17	Forest	112	122	156	156	212	216	106	118	140	140	215	215	152	160	222	222	M	1	NEP-A2
51	Sikles	SIK-09	Feces	28.3944	84.1087	2401.96	2016-11-17	Forest	110	130	156	160	212	224	112	118	136	140	209	209	156	156	206	210	M	1	NEP-A3
52	Sikles	SIK-10	Feces	28.3934	84.1066	2335.15	2016-11-17	Forest	112	114	156	160	212	220	104	106	136	140	209	209	152	156	206	210	M	1	NEP-A2
53	Sikles	SIK-11	Feces	28.3934	84.1066	2335.15	2016-11-17	Forest	112	124	156	166	220	222	102	102	138	140	209	217	152	160	206	210	F	1	NEP-A3
54	Sikles	SIK-12	Feces	28.3829	84.1094	2135.44	2016-11-17	Forest	114	122	158	160	212	220	102	102	136	146	201	201	144	152	206	210	M	1	NEP-A3
55	Sikles	SIK-13	Feces	28.3865	84.1015	2264.49	2016-11-18	Forest	110	122	154	166	218	222	102	108	136	136	209	209	152	160	210	210	F	3	NEP-A1
56	Sikles	SIK-14	Feces	28.3857	84.1023	2140.48	2016-11-18	Forest	110	122	154	156	212	220	102	118	136	140	215	215	144	160	210	214	F	1	NEP-A1
57	Sikles	SIK-15	Feces	28.3855	84.101	2281.08	2016-11-18	Forest	110	110	156	166	218	220	102	114	136	140	213	213	152	152	210	210	F	1	NEP-A2
58	Sikles	SIK-16	Feces	28.3813	84.122	2110.44	2016-11-22	Forest	114	124	154	154	212	220	102	118	136	144	209	215	156	160	210	210	F	1	NEP-A1
59	Sikles	SIK-17	Feces	28.3936	84.1548	2577	2015-12-22	Forest	122	124	154	154	212	222	102	106	136	140	209	213	156	160	210	218	M	7	NEP-A2
60	Sikles	SIK-18	Feces	28.3798	84.1533	2304	2015-12-20	Forest	112	122	154	158	212	214	114	118	136	144	209	219	156	160	206	206	F	2	NEP-A3
