# Supplementary material for: High genetic diversity and distinct ancient lineage of Asiatic black bears revealed by non-invasive surveys in the Annapurna Conservation Area, Nepal
Source: PLoS One. 2018 Dec 5;13(12):e0207662. doi: 10.1371/journal.pone.0207662 (PMC6281213; doi:10.1371/journal.pone.0207662)
Supplement: S6 Table — Each K was performed 5 iterations and a mean value was estimated. The lowest value of Ln likelihood and the low variance of Ln likelihood suggest that the true value of K = 1, implying that Himalayan back bears of ACA are one breeding population and that there is gene flow between northern high mountains and southern mid hills. (XLSX) [file pone.0207662.s007.xlsx]

## Sheet: Raw structure Output
S6 Table. Summary and raw STRUCTURE HARVESTER output for K = 1 to K = 5 local population of ACA. Each K was performed 5 iterations and a mean value was estimated. The lowest value of Ln likelihood and the low variance of Ln likelihood suggest that the true value of K = 1, implying that Himalayan back bears of ACA are one breeding population and that there is gene flow between northern high mounta…
Summary of STRUCTURE HARVESTER output
K	Reps	mean est. LnP(Data)	stdev est. LnP(Data)
1	5	-1608.42	0.342053
2	5	-1629.94	13.2481
3	5	-1647.58	45.6521
4	5	-1648.82	18.2353
5	5	-1666.06	53.7102
Raw STRUCTURE HARVESTER output
K	Run No	Est. Ln prob. of data	Mean value of Ln likelihood	Variance of Ln likelihood
1	2	-1608	-1596	24.1
1	5	-1608.1	-1595.7	24.7
1	3	-1608.6	-1595.9	25.3
1	4	-1608.7	-1595.8	25.7
1	1	-1608.7	-1595.9	25.6
2	7	-1630.1	-1593.3	73.7
2	10	-1644.3	-1591.5	105.8
2	9	-1611.8	-1594.5	34.6
2	6	-1640.7	-1591.6	98.1
2	8	-1622.8	-1593.7	58.1
3	14	-1616.5	-1593.9	45.3
3	13	-1610.2	-1594.5	31.4
3	12	-1616.2	-1594	44.4
3	15	-1699	-1589.4	219.2
3	11	-1696	-1588.6	214.7
4	16	-1635.1	-1591.9	86.4
4	19	-1642.1	-1592.4	99.5
4	18	-1639.8	-1592.4	94.7
4	17	-1680.6	-1590.5	180.2
4	20	-1646.5	-1592.4	108.3
5	24	-1609	-1594.5	28.9
5	25	-1716.6	-1587.2	258.8
5	21	-1729.2	-1589	280.4
5	23	-1646.1	-1590.9	110.4
5	22	-1629.4	-1593.2	72.4
