# Supplementary material for: High genetic diversity and distinct ancient lineage of Asiatic black bears revealed by non-invasive surveys in the Annapurna Conservation Area, Nepal
Source: PLoS One. 2018 Dec 5;13(12):e0207662. doi: 10.1371/journal.pone.0207662 (PMC6281213; doi:10.1371/journal.pone.0207662)
Supplement: S7 Table — (XLSX) [file pone.0207662.s008.xlsx]

## Sheet: Evolutionary
S7 Table. Evolutionary distances among U. thibetanus for control region (CR), cytochrome b and mitogenome of mtDNA sequences.
	U. t. laniger			U. t. thibetanus			U. t. formosanus			U. t. mupinensis			U. t. ussuricus			U. thibetanus (YUN)			U. thibetanus (UK)
	CR	Cytb	Mtge	CR	Cytb	Mtge	CR	Cytb	Mtge	CR	Cytb	Mtge	CR	Cytb	Mtge	CR	Cytb	Mtge	CR	Cytb	Mtge
U. t. thibetanus	0.0205418	0.0278901	0.0186576
U. t. formosanus	0.0237459	0.0251423	0.0192271	0.0221573	0.0115101	0.0107992
U. t. mupinensis	0.0602537	0.0296994	0.0251386	0.0655418	0.0141811	0.0169303	0.0672103	0.0132896	0.0194581
U. t. ussuricus	0.0173264	0.0260639	0.0191068	0.0157493	0.0106157	0.00924418	0.0189315	0.00972852	0.0119252	0.0603243	0.00882527	0.0126008
U thibetanus (YUN)	0.0237781	0.0251631	0.0191124	0.0189596	0.00972852	0.00899787	0.0221573	0.00884254	0.0116783	0.0517478	0.011504	0.0136683	0.0189596	0.00795128	0.00775789
U thibetansus (UK)	0.0254041	0.0344657	0.020639	0.0336666	0.0242223	0.0197427	0.0369367	0.0196635	0.0210773	0.0708142	0.0260241	0.0267532	0.0369944	0.0224058	0.0208937	0.0369944	0.0196805	0.0197546
U. t. japonicus	0.0401662	0.0535124	0.0323375	0.0435832	0.0486268	0.0316774	0.0503017	0.0438689	0.0334339	0.074174	0.0504761	0.0379859	0.0435832	0.0467425	0.0325329	0.0469673	0.0439062	0.0320868	0.048668	0.0555121	0.0336537
CR, Control region; Cytb, Cytochrome b; Mtge, Mitogenome; U. t., Ursus thibetanus; YUN, Yunnan province of China; UK, Unknown source.
